# Supplementary material for: Diet Supplementation with Ketoanalogues, Inulin, and Calcium Citrate in Chronic Kidney Disease: A Retrospective Cohort
Source: Life (Basel). 2024 Dec 10;14(12):1638. doi: 10.3390/life14121638 (PMC11677553; doi:10.3390/life14121638)
Supplement: Supplementary file 1 [file life-14-01638-s001.zip]

Archive with 1 entries (1 files):
- life-3228216-supplementary.pdf
